# Supplementary material for: A Systematic Review of Hybrid Polymeric Woven Composites: Mechanical Performance, Numerical Simulation, and Future Perspectives
Source: Materials (Basel). 2026 May 3;19(9):1887. doi: 10.3390/ma19091887 (PMC13164792; doi:10.3390/ma19091887)
Supplement: Supplementary file 1 [file materials-19-01887-s001.zip]

Archive with 1 entries (1 files):
- materials-4249877-supplementary.pdf
